# Supplementary material for: Venlafaxine Removal from Water and Wastewater Using Activated Carbons from Spent Brewery Grains Produced by Conventional vs. Microwave Pyrolysis
Source: Pharmaceuticals (Basel). 2026 Feb 24;19(3):344. doi: 10.3390/ph19030344 (PMC13029031; doi:10.3390/ph19030344)
Supplement: Supplementary file 1 [file pharmaceuticals-19-00344-s001.zip]

Archive with 1 entries (1 files):
- pharmaceuticals-4140273-supplementary.pdf
